# Supplementary material for: Principles and procedures for handling out-of-domain and indeterminate results as part of ICH M7 recommended (Q)SAR analyses
Source: Regul Toxicol Pharmacol. Author manuscript; Available in PMC 2020 Sep 18. (PMC7500704; doi:10.1016/j.yrtph.2018.12.007)
Supplement: 2 [file NIHMS1517744-supplement-2.zip]

Archive with 44 entries (44 files):
- Powley COI.pdf
- Wichard COI.pdf
- Custer COI.pdf
- Bercu COI.pdf
- Gomez COI.pdf
- Leavitt COI.pdf
- Kenyon COI.pdf
- Gerets COI.pdf
- Beilke COI.pdf
- Weiner COI.pdf
- White COI.pdf
- Honma COI.pdf
- Quigley COI.pdf
- Andaya COI.pdf
- Teasdale COI.pdf
- Kruhlak COI.pdf
- Brigo COI.pdf
- Trejo-Martin COI.pdf
- Johnson COI.pdf
- Cammerer COI.pdf
- Stavitskaya COI.pdf
- Jolly COI.pdf
- Hasselgren COI.pdf
- Muster COI.pdf
- Anger COI.pdf
- Amberg COI.pdf
- Sasaki COI.pdf
- Barber COI.pdf
- Harvey COI.pdf
- Bower COI.pdf
- Nicolette COI.pdf
- Miller COI.pdf
- Reddy COI.pdf
- Glowienke COI.pdf
- Gompel COI.pdf
- Myatt COI.pdf
- Kemper COI.pdf
- Welch COI.pdf
- Gervais COI.pdf
- Parenty COI.pdf
- Naven COI.pdf
- Cross COI.pdf
- Dobo COI.pdf
- Woolley COI.pdf
